# Supplementary material for: PLA Electrospun Fibers Reinforced with Organic and Inorganic Nanoparticles: A Comparative Study
Source: Molecules. 2021 Aug 14;26(16):4925. doi: 10.3390/molecules26164925 (PMC8401602; doi:10.3390/molecules26164925)
Supplement: Supplementary file 1 [file molecules-26-04925-s001.zip]

Archive with 1 entries (1 files):
- molecules-1301395-supplementary.pdf
